# Supplementary material for: A Target-Displaced Aptamer–cDNA Duplex Strategy on ERGO for Ultrasensitive Turn-On Electrochemical Detection of Ochratoxin A
Source: Sensors (Basel). 2026 Mar 19;26(6):1937. doi: 10.3390/s26061937 (PMC13030630; doi:10.3390/s26061937)
Supplement: Supplementary file 1 [file sensors-26-01937-s001.zip]

Archive with 1 entries (1 files):
- sensors-4189999-supplementary.pdf
